# Supplementary material for: A Bioinformatics-Based Analysis of an Anoikis-Related Gene Signature Predicts the Prognosis of Patients with Low-Grade Gliomas
Source: Brain Sci. 2022 Oct 5;12(10):1349. doi: 10.3390/brainsci12101349 (PMC9599312; doi:10.3390/brainsci12101349)
Supplement: Supplementary file 1 [file brainsci-12-01349-s001.zip › table S3.xls]

id	coef
ANGPTL2	-0.201071961037337
BAG1	-0.167386761552668
CDH2	0.18556523339258
IFI27	0.106572406716854
PTK2B	0.169633090742046
SOD2	0.13212519340821
UBE2C	0.30863577037359
